# Supplementary material for: Mechanism of Synergistic Photoinactivation Utilizing Curcumin and Lauric Arginate Ethyl Ester against Escherichia coli and Listeria innocua
Source: Foods. 2023 Nov 21;12(23):4195. doi: 10.3390/foods12234195 (PMC10706742; doi:10.3390/foods12234195)
Supplement: Supplementary file 1 [file foods-12-04195-s001.zip]

Archive with 1 entries (1 files):
- foods-2699308-supplementary.pdf
